# Supplementary material for: SCARAP: scalable cross-species comparative genomics of prokaryotes
Source: Bioinformatics. 2024 Dec 11;41(1):btae735. doi: 10.1093/bioinformatics/btae735 (PMC11681940; doi:10.1093/bioinformatics/btae735)
Supplement: btae735_Supplementary_Data [file btae735_supplementary_data.zip]

Archive with 3 entries (3 files):
- supplementary-text-1.pdf
- supplementary-text-2.pdf
- supplementary_figures_tables[AU].pdf
